# Supplementary material for: Health Risk Assessment of Exposure to 15 Essential and Toxic Elements in Spanish Women of Reproductive Age: A Case Study
Source: Int J Environ Res Public Health. 2021 Dec 9;18(24):13012. doi: 10.3390/ijerph182413012 (PMC8701213; doi:10.3390/ijerph182413012)
Supplement: Supplementary file 1 [file ijerph-18-13012-s001.zip]

Archive with 1 entries (1 files):
- ijerph-1460915-supplementary.pdf
